# Supplementary material for: Calcineurin signaling promotes takotsubo syndrome
Source: Nat Cardiovasc Res. 2023 Jul 13;2(7):645–55. doi: 10.1038/s44161-023-00296-w (PMC11358029; doi:10.1038/s44161-023-00296-w)
Supplement: Supplementary file 2 — Statistical source data for Fig. 1. [file 44161_2023_296_MOESM2_ESM.xlsx]

## Sheet: Figure 1a
	EF (%)
	NaCl	EPI 2mg/kg	EPI 2.5 mg/kg	EPI 5 mg/kg	ISO 250mg/kg
	58.231	62.318	33.4198	34.997	80.202
	73.4691	43.633	45.0551	42.607	73.511
	72.6528	50.015	12.9934	77.22	73.934
	72.7536	40.498	17.6666	32.926	83.346
	61.6153	49.049	32.3881	14.517	81.563
	69.0044	48.919	41.4742	11.884	70.962
			25.4224	33.364	82.039
			18.621	12.404	84.063
			22.7763
			30.658

## Sheet: Figure 1b
		Mortality (%)
		NaCl	0
		EPI 2mg/kg	33
		EPI 2.5mg/kg	40
		EPI 5mg/kg	75
		ISO 250mg/kg	30

## Sheet: Figure 1d
		eTTS criteria met (%)
		NaCl	0
		EPI 2mg/kg	50
		EPI 2.5mg/kg	90
		EPI 5mg/kg	50
		ISO 250mg/kg	0

## Sheet: Figure 1e
		Stroke vol (µl)
			NaCl					EPI
		Inj.	21.7824	44.7416	51.2834	46.1809	37.127	43.8786	45.9792	39.7087	42.2719	43.3204	28.3169	45.9293	47.003	31.3172	46.7166
		15m	33.6927	37.5945	54.5512	38.5657	39.1576	29.3693	29.0131	30.9491	32.1419	22.079	18.7041	39.874	31.1992	26.0264	23.4677
		30m	34.6745	42.0022	52.1499	31.8652	46.3067	25.0025	28.4584	23.9573	38.6765	12.5527	18.024	34.6562	38.5775	25.943	20.3132
		2h	53.5099	54.7724	44.1506	43.9634	41.6068	41.7716	30.3446	36.5181	32.7717	33.71	32.2688	28.9095	28.6878	27.9654	36.0756
		24h	38.5038	36.4595	41.4016	48.8538	44.9331	41.9521	35.4333	35.6374	41.8585	38.7226	33.1158	37.9759	33.2448	31.5639	19.2621
		3d	42.0975	37.9161	30.6725	51.5944	47.5588			35.8515	35.9741		36.6237	38.9937	24.2051	32.9844	44.2867
		7d	39.1334	35.1487	44.7781	35.4827	44.6576			40.0103	37.2333		30.9383		40.2999	36.999	36.3165

## Sheet: Figure 1f
		LVESD (mm)
		NaCl					EPI
	Inj.	2.05399	2.47389	3.25882	2.87934	3.00475	3.0274	2.59812	2.60719	3.33246	2.02857	1.99767	2.5828	3.16656	3.09475	3.18662
	15m	2.10455	2.6081	2.8643	3.22791	2.66314	3.87504	3.81696	3.80457	3.7148	4.53634	4.31548	3.83784	3.51668	4.64193	4.14435
	30m	1.97821	2.17689	2.36925	2.38322	2.43004	4.33699	3.86054	3.40835	3.38903	4.32078	4.31986	4.05555	3.59978	4.14334	4.42301
	2h	2.68665	3.03085	2.93023	3.47828	2.7339	3.27774	3.38394	3.30932	3.37197	3.66752	3.6887	3.83024	3.02757	3.36994	3.58985
	24h	3.26068	2.93366	3.46142	2.97216	3.16673	2.79269	3.19486	3.08956	2.61688	2.23964	2.86625	3.15273	2.61809	2.76912	3.32575
	3d	2.73536	2.70751	1.8193	3.35745	2.66108			2.78027	2.96897		3.04047	2.33805	3.34329	2.48973	3.04339
	7d	2.89195	2.17072	2.90041	3.2775	3.46332			2.87795	3.32578		2.7401		2.82802	2.84856	2.70354

## Sheet: Figure 1g
		Radial Strain (%)
		NaCl					EPI
	base	43.4731	39.359	48.0474	31.1884	33.5379	22.9071	15.1884	38.6695	12.3694	12.5267	34.593	15.5451
	mid	47.4432	57.7422	37.8479	27.2072	51.8218	13.2072	9.8114	43.7373	6.2123	9.51445	28.1832	18.3711
	apex	26.1849	12.3117	33.0294	23.8921	39.3783	3.3579	12.7475	6.5065	12.3442	18.1396	11.0868	5.05985

## Sheet: Figure 1h
		blood pressure (mmHg)
			EPI (systolic)					EPI (diastolic)
		Inj.	122.313	107.018	106.801	109.267		104.522	78.0789	74.8752	78.2542
		15m	126.323	113.607	118.848			85.5568	83.3816	83.539
		30m	120.135	119.142	116.299			83.98	90.1217	84.5587
		2h	89.6342	88.5063	109.564			62.3031	64.8119	85.1909
		4h	95.2912	92.1157	108.237			64.7252	68.0928	82.1641
		6h	98.8618	92.109	105.43			65.771	66.3573	78.2608
		12h	103.78	100.508	114.27			73.4082	70.7267	85.0208
		24h	123.855	100.45	101.911			87.6844	67.7726	73.5894

## Sheet: Figure 1i
			R-Amplitude (mV)						ST-Elevation (mV)
		Inj.	1.36	1.4	2.09	1.58	1.57		-0.04	0.02	0.11	0.05	0.134
		5m	0.46	0.67	1.61	0.78	0.9		0.24	0.05	0.02	0.04	0.09
		10m	0.49	0.59	1.15	0.41	0.89		0.29	0.1	0.14	0.1	0.12
		15m	0.7	0.76	1.2	0.56	0.92		0.22	0.05	0.14	0.14	0.11
		20m	0.82	1.06	1.22	0.69	1.03		0.15	0.07	0.1	0.12	0.16
		25m	1	1.16	1.36	0.73	1.11		0.22	0.06	0.08	0.13	0.17
		30m	1.12		1.79		1.16		0.04		0.16		0.14
