# Supplementary material for: Calcineurin signaling promotes takotsubo syndrome
Source: Nat Cardiovasc Res. 2023 Jul 13;2(7):645–55. doi: 10.1038/s44161-023-00296-w (PMC11358029; doi:10.1038/s44161-023-00296-w)
Supplement: Supplementary file 3 — Statistical source data for Fig. 2. [file 44161_2023_296_MOESM3_ESM.xlsx]

## Sheet: Figure 2a
		EF (%)
		M/EPI										F/EPI
	Inj.	71.4919	65.1355	64.7753	76.439	76.2377	63.4583	69.1204	66.0475	77.63	63.2108	71.7665	68.0055	65.7224	67.2168	72.1919	67.1312	76.2027	66.5872	69.6325	70.5688
	30m	25.9618	20.7298	27.2036	11.1857	36.8801	15.6864	27.3293	32.7523	14.7325	17.2259	38.8002	33.1696	23.187	21.4447	36.9021	33.6563	28.5927	21.0141	36.644	17.5686
	2h	15.7953	31.7537	29.9178	18.0962	24.7387	16.6501	19.4398	33.1083	21.2165	44.0206	31.8509	39.469	52.9259	45.3358	51.7058	46.1909	36.595	37.5223	34.7692	40.274
	24h	42.4213	54.1131	48.6264	25.4815	53.8235	52.6448	49.938	42.5422	43.2782		52.6026	43.9929	71.0735	75.8185	63.8272	51.0555	72.4386	62.6875	73.6592	46.9482
	3d	66.8012	78.8698	55.5493	69.6343	74.599	53.4525	60.1827				64.9088	77.8906	63.2994	73.486	67.9498	71.6447	64.4655	73.5086	67.9049	62.2118
	7d	67.5288	72.0632	65.3823	74.6203	64.2057	70.9726	66.8014				64.3758	67.6116	62.4355	63.8174	67.3362	63.1191	76.6929	70.89	78.7263	66.1696

## Sheet: Figure 2b
		hs-TnT (pg/ml)
		M/NaCl	M/EPI	F/NaCl	F/EPI
		240	2372	240	1700
		160	4280	320	1092
		200	2372	360	624
		240	5280	360	680
		240	4320	360	600
		280	5520	280	358.8
			4160	320	1252
			1704		3400
			3768		1904
					268.4

## Sheet: Figure 2c
		Survival
		hrs	M/EPI	M/NaCl	F/EPI	F/NaCl
		0	16	5	9	5
		2
		24
		72	16
		96
		120	13
		168	9	5	9	5

## Sheet: Figure 2d
		Corticosterone (ug/dl)
		M/NaCl	M/EPI	F/NaCl	F/EPI
		5.5	18.6	29.6	22.9
		4.7	18.5	9.9	19.5
		5.4	16.5	8.2	18.6
		3.6	20.4	19.3	26.2
		8.9	19.7	2.3	32.6
			23.1		18.3
			22.4		11.7
			24.5		11.1

## Sheet: Figure 2e
		LV Norepinephrine (pmol/mg)
		M/NaCl	M/EPI	F/NaCl	F/EPI
		3884.58	669.956	1593.74	778.75
		3184.65	956.792	3631.04	797.667
		3376.43	685.543	3809.44	699.134
		3705.65	1032.6	4141.17	649.609
			1185.64	4818.01	546.337
			677.313		562.208
			780.917		948.065
					664.11

## Sheet: Figure 2f
		LV EPI (pmol/mg)
		M/NaCl	M/EPI	F/NaCl	F/EPI
		269.858	4429.29	92.439	4233.43
		73.3155	4042.83	263.333	3771.33
		79.9286	4765.49	115.819	3588.35
		190.707	4721.13	124.833	3361.09
			4665.25	117.299	3150.2
			3481.44		3139.87
			4922.94		3437.82
					2670

## Sheet: Figure 2g
		LV epinephrine (pmol/mg)
		M/NaCl	M/EPI2.5	F/NaCl	F/EPI3.0	F/EPI3.5
		90.7067	8244.73	375.962	9724.6	6954.76
		97.9091	7433.05	181.836	2985.93	8543.85
		80.2929	8494.79	49.3243	8082.28	5234.36
		161.701	6129.14	84.1243	7691.77	8982.95
		135.619	6527.7	20	3697.8	6416.16
		17.3248	11897.7	19.7101	6934.96	5705.03
			5993.85		7965.56	6544.76
					577.831

## Sheet: Figure 2h
			LV norepinephrine (pmol/mg)
			M/NaCl	M/EPI2.5	F/NaCl	F/EPI3.0	F/EPI3.5
			4359.72	882.667	6098.27	770.081	1223.71
			4615.73	1904.23	5295.41	1183.59	1114.55
			6267.24	957.086	4307.57	712.979	624.724
			6171.8	1755.28	5370.28	1055.74	962.775
			5887.29	1110.94	5328.4	1062.71	936.792
			5149.87	1159.13	5758.48	881.852	698.443
				1744.73			818.571
				1027.06			1057.98
							1326.95

## Sheet: Figure 2i
		EF (%)
		M/NaCl	M/EPI2.5	F/NaCl	F/EPI3.0	F/EPI3.5
		66.1768	14.5536	61.0449	28.4164	25.055
		63.8574	28.535	64.3422	36.0756	23.5061
		63.1637	20.2365	64.7683	19.13	19.7779
		67.6741	26.8041	63.9978	15.1592	22.378
		63.9017	19.104	68.3044	21.8011	25.4643
		66.2554	29.0248	67.7739	27.4884	17.0646
			20.8223		34.1941	20.1533
			29.0344			16.1783
			20.888			25.4343
