# Supplementary material for: Calcineurin signaling promotes takotsubo syndrome
Source: Nat Cardiovasc Res. 2023 Jul 13;2(7):645–55. doi: 10.1038/s44161-023-00296-w (PMC11358029; doi:10.1038/s44161-023-00296-w)
Supplement: Supplementary file 4 — Statistical source data for Fig. 3 and uncropped western blot of Fig. 3e. [file 44161_2023_296_MOESM4_ESM.zip]

Archive with 2 entries (2 files):
- Source_data_Fig3.xlsx
- Source_Data_Blots_Figure3E.pdf
