# Supplementary material for: Calcineurin signaling promotes takotsubo syndrome
Source: Nat Cardiovasc Res. 2023 Jul 13;2(7):645–55. doi: 10.1038/s44161-023-00296-w (PMC11358029; doi:10.1038/s44161-023-00296-w)
Supplement: Supplementary file 4 — Statistical source data for Fig. 3 and uncropped western blot of Fig. 3e. [file 44161_2023_296_MOESM4_ESM.zip › Source_data_Fig3.xlsx]

## Sheet: Figure 3a
			Log2-fold change
		KBTBD13	-1.96638
		MYCT1	-1.92982
		NR0B2	-1.8464
		APLNR	-2.19902
		TNFSF10	-1.89478
		TTC30B	-1.74182
		SYBU	-1.71468
		ST8SIA4	-1.73715
		GPR34	-2.02818
		ZFP128	-1.69579
		HBEGF	4.26557
		ELL2	4.27114
		HAS1	6.38727
		SPHK1	4.75335
		ABRA	4.36081
		EGR2	5.12075
		SOCS3	4.71298
		THBS1	4.91376
		OTUD1	6.11704
		NR4A3	6.75319

## Sheet: Figure 3b
			NES	FDR
		GO_TRNA_MODIFICATION	-2.185	0.002
		GO_TRNA_PROCESSING	-2.127	0.002
		GO_RNA_METHYLATION	-2.11	0.002
		GO_RNA_MODIFICATION	-2.064	0.003
		GO_TRNA_METHYLATION	-2.062	0.002
		GO_TRNA_METABOLIC_PROCESS	-2.061	0.002
		GO_HOMOLOGOUS_RECOMBINATION	-1.934	0.017
		GO_INTRACILIARY_TRANSPORT	-1.895	0.026
		GO_CHROMOSOME_ORGANIZATION_INVOLVED_IN_MEIOTIC_CELL_CYCLE	-1.838	0.048
		GO_RECOMBINATIONAL_REPAIR	-1.818	0.055
		GO_INFLAMMATORY_RESPONSE	2.197	0
		GO_CYTOKINE_METABOLIC_PROCESS	2.198	0
		GO_REGULATION_OF_INFLAMMATORY_RESPONSE	2.198	0
		GO_POSITIVE_REGULATION_OF_SMOOTH_MUSCLE_CELL_PROLIFERATION	2.222	0
		GO_FORMATION_OF_PRIMARY_GERM_LAYER	2.235	0
		GO_ERK1_AND_ERK2_CASCADE	2.242	0
		GO_PLATELET_DERIVED_GROWTH_FACTOR_RECEPTOR_SIGNALING_PATHWAY	2.245	0
		GO_POSITIVE_REGULATION_OF_INFLAMMATORY_RESPONSE	2.263	0
		GO_RESPONSE_TO_MOLECULE_OF_BACTERIAL_ORIGIN	2.267	0
		GO_P38MAPK_CASCADE	2.271	0

## Sheet: Figure 3c
			NES	FDR
		GO_RESPONSE_TO_CHEMOKINE	-2.267	0.12
		GO_HUMORAL_IMMUNE_RESPONSE	-2.267	0.061
		GO_LEUKOCYTE_CHEMOTAXIS	-2.201	0.114
		GO_ANTIMICROBIAL_HUMORAL_RESPONSE	-2.192	0.1
		GO_VASCULAR_ENDOTHELIAL_GROWTH_FACTOR_PRODUCTION	-2.19	0.084
		GO_NEUTROPHIL_MIGRATION	-2.175	0.087
		GO_MYELOID_LEUKOCYTE_MIGRATION	-2.166	0.084
		GO_GRANULOCYTE_MIGRATION	-2.126	0.129
		GO_NEUTROPHIL_CHEMOTAXIS	-2.117	0.128
		GO_SUPEROXIDE_ANION_GENERATION	-2.104	0.133
		GO_RESPONSE_TO_TYPE_I_INTERFERON	1.776	0.209
		GO_ONE_CARBON_METABOLIC_PROCESS	1.786	0.207
		GO_PYRIMIDINE_NUCLEOSIDE_TRIPHOSPHATE_BIOSYNTHETIC_PROCESS	1.789	0.225
		GO_PROTEOGLYCAN_BIOSYNTHETIC_PROCESS	1.791	0.252
		GO_CHONDROITIN_SULFATE_PROTEOGLYCAN_BIOSYNTHETIC_PROCESS	1.798	0.268
		GO_PYRIMIDINE_NUCLEOTIDE_BIOSYNTHETIC_PROCESS	1.811	0.275
		GO_COCHLEA_DEVELOPMENT	1.813	0.335
		GO_CHONDROITIN_SULFATE_BIOSYNTHETIC_PROCESS	1.815	0.437
		GO_PYRIMIDINE_DEOXYRIBONUCLEOTIDE_METABOLIC_PROCESS	1.986	0.047
		GO_PYRIMIDINE_NUCLEOTIDE_METABOLIC_PROCESS	2.066	0.023

## Sheet: Figure 3f
	RCAN1 density
	M/NaCl	F/NaCl	M/EPI	F/EPI
	0.661944	1.24807	0.64914	0.788686
	1.03368	1.38638	1.0495	0.821005
	1.41985	0.549797	1.41851	0.930666

## Sheet: Figure 3g
		RCAN1-4/GAPDH density
		F/NaCl	F/EPI	M/NaCl	M/EPI
		1.76718	9.15309	0.32546	10.2658
		1.7898	9.19433	1.24719	12.9018
		1.25116	9.1487	1.42735	10.9791
