# Supplementary material for: Calcineurin signaling promotes takotsubo syndrome
Source: Nat Cardiovasc Res. 2023 Jul 13;2(7):645–55. doi: 10.1038/s44161-023-00296-w (PMC11358029; doi:10.1038/s44161-023-00296-w)
Supplement: Supplementary file 5 — Statistical source data for Fig. 4 and uncropped western blot of Fig. 4d. [file 44161_2023_296_MOESM5_ESM.zip]

Archive with 2 entries (2 files):
- Source_data_Fig4.xlsx
- Source_Data_Blots_Figure4D.pdf
