# Supplementary material for: Calcineurin signaling promotes takotsubo syndrome
Source: Nat Cardiovasc Res. 2023 Jul 13;2(7):645–55. doi: 10.1038/s44161-023-00296-w (PMC11358029; doi:10.1038/s44161-023-00296-w)
Supplement: Supplementary file 6 — Statistical source data for Fig. 5. [file 44161_2023_296_MOESM6_ESM.xlsx]

## Sheet: Figure 5a
	rcan1-4/gapdh mRNA
	Ctrl	TTS
	3.13011	16.171
	0.350558	3.86617
	0.0806691	4.20074
	0.438662	4.23792
		1.74349

## Sheet: Figure 5b
	il1b/gapdh mRNA
	Ctrl	TTS
	1.55307	6.06946
	1.25284	2.82376
	0.86011	4.77118
	0.999675	0.908796
	0.334307	4.44661

## Sheet: Figure 5c
	nr4a3/gapdh mRNA
	Ctrl	TTS
	1.80541	63.243
	1.16757	3.79459
	0.591351	4.12973
	0.796757	1.25405
	0.638919	4.14054
