# Supplementary material for: Calcineurin signaling promotes takotsubo syndrome
Source: Nat Cardiovasc Res. 2023 Jul 13;2(7):645–55. doi: 10.1038/s44161-023-00296-w (PMC11358029; doi:10.1038/s44161-023-00296-w)
Supplement: Supplementary file 7 — Statistical source data for Extended Data Fig. 1. [file 44161_2023_296_MOESM7_ESM.xlsx]

## Sheet: Ext. Data Fig. 1a
		BPM
		NaCl	EPI 2mg/kg	EPI 2.5 mg/kg	EPI 5 mg/kg	ISO 250mg/kg
		493	557	462	317	452
		427	461	447	374	484
		486	509	375	478	476
		456	489	426	424	511
		477	475	448	370	485
		487	432	403	458	486
		495		406	470	479
		492		403	420	490
				473
				423

## Sheet: Ext. Data Fig. 1b
		BPM
		NaCl					EPI
	Inj.	462	461	462	452	418	464	495	424	410	469	463	413	462	499	450
	15m	446	455	464	476	472	444	407	453	458	400	421	469	413	407	430
	30m	456	477	487	495	492	473	423	462	447	375	426	448	403	406	403
	2h	500	436	460	403	453	416	470	471	432	449	478	419	468	464	456
	24h	406.837	438.223	453.472	467.305	487.392	407.816	423.529	488.053	470.588	401.226	428.125	454.402	471.822	480.962	433.996
	3d	411.546	471.59	487.805	467.078	441.921	494.081	479.201	440.771	429.851	424.091	488.467	469.744
	7d	405	433	441	410	486	491	473	470		429	497	313

## Sheet: Ext. Data Fig. 1d
		LVEDD (mm)
		NaCl					EPI
	Inj.	3.01542	3.91556	4.53375	4.18218	4.05159	4.22454	4.01418	3.85979	4.3949	3.65495	3.20088	4.00651	4.38446	3.97762	4.39082
	15m	3.42815	3.81177	4.35946	4.24116	3.8838	4.53814	4.48265	4.51299	4.46597	4.9639	4.70228	4.71919	4.28993	5.12919	4.64522
	30m	3.38762	3.68985	4.03916	3.52193	3.92719	4.84278	4.50749	4.03991	4.35982	4.58494	4.69313	4.78923	4.51069	4.6935	4.82929
	2h	4.23473	4.45659	4.16854	4.53335	3.98778	4.34542	4.16904	4.25358	4.21581	4.46235	4.44738	4.49121	3.86387	4.1039	4.45179
	24h	4.26403	3.99034	4.46814	4.2998	4.33929	4.0336	4.14753	4.07676	3.92291	3.63313	3.86204	4.17547	3.70993	3.75763	3.8579
	3d	3.99872	3.8798	3.18687	4.605	4.08477			3.87441	4.00269		4.06605	3.69242	3.99331	3.61841	4.24381
	7d	4.02707	3.49823	4.16397	4.20693	4.5369			4.0371	4.28101		3.72139		4.01401	3.94747	3.83752

## Sheet: Ext. Data Fig. 1e
			Longitudinal strain (%)
			NaCl					EPI
		base	-18.1891	-19.6727	-28.2629	-24.0935	-26.9654	-6.98535	-15.2295	-10.6236	-8.30655	-9.6424	-15.2292	-13.2627	-14.0637	-10.4649	-3.80535
		mid	-28.8276	-36.9639	-22.8702	-25.366	-19.1026	-18.5968	-12.1461	-10.3028	-27.0905	-5.8021	-5.49235	-14.1636	-5.72815	-7.298	-5.9497
		apex	-10.3236	-11.0708	-26.4608	-32.8834	-42.9522	-4.63075	-9.26285	-22.0785	-5.60785	-6.1945	-14.7106	-17.4852	-11.4225	-3.9571

## Sheet: Ext. Data Fig. 1f
			LV catecholamines
			Dopamine (pmol/mg)							Norepinephrine (pmol/mg)							Epinephrine (pmol/mg)
		Inj.	212.949	192.727	270.074					3237.88	3710.84	3593.41					117.821	228.247	237.704
		2h	28.3556	44.6541	45.4857	52.0779	115.99	21.3433	35.9633	669.956	956.792	685.543	1032.6	1185.64	677.313	780.917	4429.29	4042.83	4765.49	4721.13	4665.25	3481.44	4922.94
		8h	193.417	214.153	109.85	117.314				1195.5	1860.42	800.827	998.057				2799.67	1583.14	4620.75	2384.17
		24h	71.6564	249.558	242.818	229.396				2323.19	3721.82	2627.09	1575.16				76.5644	249.779	76.9091	166.538

## Sheet: Ext. Data Fig. 1g
			Plasma catecholamines (pmol/l)
			Dopamine							Norepinephrine							Epinephrine
		Inj.	189300	79700	56300	150200	390100			46900	84600	52100	124300	29600			102200	106600	109400	49900	88500
		2h	73900	80800	140600	122200	338900	249400	110300	75100	192100	29600	29600	52800	29600	104600	354100	149300	368700	230300	359600	380800	247400
		8h	77900	161000	221000	69400	386100			57200	43200	84700	53700	184900			133200	149400	108900	183900	374600
		24h	79500	117300	251400	59600	158800	86700	100900	35800	67600	63800	80300	85500	136900	29600	27300	84600	153400	122100	33200	144900	38400
