# Supplementary material for: Calcineurin signaling promotes takotsubo syndrome
Source: Nat Cardiovasc Res. 2023 Jul 13;2(7):645–55. doi: 10.1038/s44161-023-00296-w (PMC11358029; doi:10.1038/s44161-023-00296-w)
Supplement: Supplementary file 8 — Statistical source data for Extended Data Fig. 2. [file 44161_2023_296_MOESM8_ESM.xlsx]

## Sheet: Ext. Data Fig. 2a
			EF (%)
			M/NaCl					M/EPI											F/NaCl					F/EPI
		Inj.	61.29	67.23	54.5	59.33	51.35	55.03	65.11	61.57	48.33	76.63	69.04	65.36	54.04	45.33	53.54	63.14	60.3	57.78	48.85	45.69	38.47	49.93	62.16	49.54	51.38	50.32	60.47	47.48	50.86	73.56
		15m	69.53	60.23	63.57	47.96	59.98	31.14	31.66	33.24	35.38	18.99	18.25	38.58	37.74	20.74	23.56	22.93	55.43	61.52	55.72	58.52	45.03	41.21	25.47		31.77	26.41	27.67	17.16	15.17	29.29
		30m	73.47	72.65	72.75	61.62	69	22.78	30.66	33.42	45.06		17.67	32.39	41.47	25.42	18.62	16.07	73.97	52.3	52.78	47.48	55.01	41.52	16.74	26.39	37.23	28.39	39.94	10.21	33.73	28.04
		2h	66.67	60.39	57.19	46.73	59.86	49.01	39.28	45.1	41.34	37.19	35.86	31.39	44.48	37.59	40.02		61.77	43.33	52.82	45.61	46.3	29.51	45.18	40.93	47.08	40.36	39.6	29.74	6.12	14.27
		24h	47.26	52.38	45.53	58.81	52.94	58.74	46.45	48.66	62.47	69.55	51.4	48.99	56.8	52.33	29.98			66.48	59.89	66.37	38.24	30.7	50.33	56.22	58.1	67.5	49.9	41.85	16.79	52.41
		3d	60.14	58.17	75.31	52.85	64.6			55.24	51.31		50.3	67.35	34.7	59.85	54.99		52.36	35.46	49.42	60.37	38.38	61.16	54.22	68.91	55.73	57.78	59.38	58.43	56.22	68.27
		7d	55.02	69.15	58.15	44.97	47.38			55.86	45.29		52.43		57.09	54.51			36.66	62.25	59.56	38.98	36.15	48.7	54.9	45.13	55.51	60.74	51.21	50.71	48.85	57.71

## Sheet: Ext. Data Fig. 2b
		Lung weight / tibia length
		F/NaCl	F/EPI	M/NaCl	M/EPI
		9.4636	11.7308	8.739	10.0181
		6.76999	8.28554	7.05813	9.11905
		8.69859	11.1452	7.58907	11.9369
		6.58365	7.1958	6.49466	9.2055
		7.60274	13.2688	10.5193	11.0048
			11.5408		11.5197
			11.184		9.81693
			11.4934		9.93793

## Sheet: Ext. Data Fig. 2c
		LV nppb expression
		F/NaCl	F/EPI	M/NaCl	M/EPI
		91.9297	650.712	63.1172	501.533
		217.301	794.148	175.212	573.512
		105.23	475.573	191.224	311.5
			593.905	291.938	697.203
			592.817	181.438	525.933
			816.696		682.393
			913.444		617.953

## Sheet: Ext. Data Fig. 2d
		LV dopamine (pmol/mg)
		M/NaCl	M/EPI	F/NaCl	F/EPI
		222.217	28.3556	65.2846	50.6579
		125.294	44.6541	197.926	88.1333
		128.286	45.4857	95.4802	44.3307
		202.717	52.0779	199.667	71.0156
			115.99	179.479	38.8119
			21.3433		54.1558
			35.9633		40.4032
					45.8896
