# Supplementary material for: Calcineurin signaling promotes takotsubo syndrome
Source: Nat Cardiovasc Res. 2023 Jul 13;2(7):645–55. doi: 10.1038/s44161-023-00296-w (PMC11358029; doi:10.1038/s44161-023-00296-w)
Supplement: Supplementary file 9 — Statistical source data for Extended Data Fig. 3. [file 44161_2023_296_MOESM9_ESM.xlsx]

## Sheet: Ext. Data Fig. 3a
		F/NaCl vs F/EPI GSEA Top genes
			Log2-fold change
		KBTBD13	-2.59825
		PLA2G4B	-2.67231
		NR0B2	-1.62003
		ZFP82	-1.7766
		SNORD14C	-5.89175
		BBS10	-1.59747
		MYCT1	-1.62906
		TNFSF10	-1.38884
		G0S2	-1.44883
		RASSF10	-1.77225
		ELL2	3.83216
		HBEGF	3.96625
		SLC16A3	4.01844
		ADAMTS1	4.37055
		PTX3	5.16812
		OTUD1	5.88084
		GADD45G	4.52872
		THBS1	4.73873
		NR4A3	6.64419
		ATF3	7.55226

## Sheet: Ext. Data Fig. 3b
		F/NaCl vs F/EPI GSEA Top GO BP
			NES	FDR
		GO_RNA_METHYLATION	-2.048	0.019
		GO_TRNA_PROCESSING	-2.029	0.013
		GO_TRNA_METABOLIC_PROCESS	-2.021	0.01
		GO_RNA_MODIFICATION	-1.952	0.025
		GO_TRNA_MODIFICATION	-1.913	0.034
		GO_PROTEIN_LOCALIZATION_TO_CILIUM	-1.888	0.042
		GO_HOMOLOGOUS_RECOMBINATION	-1.879	0.042
		GO_PROTEIN_LOCALIZATION_TO_MICROTUBULE_ORGANIZING_CENTER	-1.827	0.072
		GO_NON_MOTILE_CILIUM_ASSEMBLY	-1.826	0.065
		GO_DNA_DEPENDENT_DNA_REPLICATION_MAINTENANCE_OF_FIDELITY	-1.82	0.063
		GO_NEGATIVE_REGULATION_OF_PEPTIDASE_ACTIVITY	2.185	0
		GO_POSITIVE_REGULATION_OF_INFLAMMATORY_RESPONSE	2.191	0
		GO_POSITIVE_REGULATION_OF_SMOOTH_MUSCLE_CELL_PROLIFERATION	2.196	0
		GO_NEGATIVE_REGULATION_OF_ERK1_AND_ERK2_CASCADE	2.197	0
		GO_ERK1_AND_ERK2_CASCADE	2.199	0
		GO_MYELOID_LEUKOCYTE_CYTOKINE_PRODUCTION	2.201	0
		GO_RESPONSE_TO_MECHANICAL_STIMULUS	2.214	0
		GO_INFLAMMATORY_RESPONSE	2.272	0
		GO_REGULATION_OF_INFLAMMATORY_RESPONSE	2.288	0
		GO_RESPONSE_TO_MOLECULE_OF_BACTERIAL_ORIGIN	2.297	0

## Sheet: Ext. Data Fig. 3d
		F/EPI vs M/EPI GSEA Top Genes
			Log2-fold change
		DDX3Y	-11.1134
		UTY	-10.525
		KDM5D	-12.9212
		C7	-1.99729
		LVRN	-1.72462
		HSD11B1	-0.925325
		CCL11	-1.21546
		IFI16	-0.144087
		ACSM5	-0.854333
		ALDOB	-0.932746
		CILP	0.769466
		MYL1	0.615222
		MFAP4	0.793591
		EIF2S3	0.62654
		SLC16A7	0.647587
		TMEM119	0.736627
		KCNE1	0.945572
		ADAMTSL2	0.787516
		COL14A1	0.851808
		KDM6A	0.910141

## Sheet: Ext. Data Fig. 3e
			expression overlap	p-value
		7646-79-9	179	0.655
		ACETAMINOPHEN	180	4.08e-05
		TRICHOSTATIN A	184	1.22e-06
		TETRADIOXIN	185	0.000603
		BENZO[A]PYRENE	193	0.038
		ESTRADIOL	221	0
		RETINOIC ACID	229	6
		CYCLOSPORIN A	232	0.000304
		COPPER SULFATE	240	0.743
		VALPROIC ACID	311	3.11e-14

## Sheet: Ext. Data Fig. 3f
		LV rcan1/gapdh mRNA
		M		F
		NaCl	EPI	NaCl	EPI
		1.97353	2.5351	0.255114	2.29442
		0.559968	2.92018	0.335339	2.82391
		0.709186	3.4657	0.266346	2.43883
		0.75732	2.98436	0.330525	5.55154
			2.63137
