# Supplementary material for: Calcineurin signaling promotes takotsubo syndrome
Source: Nat Cardiovasc Res. 2023 Jul 13;2(7):645–55. doi: 10.1038/s44161-023-00296-w (PMC11358029; doi:10.1038/s44161-023-00296-w)
Supplement: Supplementary file 10 — Statistical source data for Extended Data Fig. 4 and uncropped western blots of Extended Data Figs. 4e, 4g and Extended Data Fig. 4o. [file 44161_2023_296_MOESM10_ESM.zip]

Archive with 4 entries (4 files):
- Source_Data_Blots_ED_Figure4E.pdf
- Source_Extended_Data_Fig4_rev.xlsx
- Source_Data_Blots_ED_Figure4G.pdf
- Source_Data_Blots_ED_Figure4O.pdf
