# Supplementary material for: Calcineurin signaling promotes takotsubo syndrome
Source: Nat Cardiovasc Res. 2023 Jul 13;2(7):645–55. doi: 10.1038/s44161-023-00296-w (PMC11358029; doi:10.1038/s44161-023-00296-w)
Supplement: Supplementary file 10 — Statistical source data for Extended Data Fig. 4 and uncropped western blots of Extended Data Figs. 4e, 4g and Extended Data Fig. 4o. [file 44161_2023_296_MOESM10_ESM.zip › Source_Extended_Data_Fig4_rev.xlsx]

## Sheet: Ext. Data Fig. 4a
		EF (%)
		NaCl + NaCl			NaCl + Epi						100 CSA + NaCl			100 CSA + Epi						30 CSA + Epi						10 CSA + EPI
	Inj.	78.8	71.62	78.66	85.81	70.05	85.58	85.02	83.02	71.84	73.99	76.97	76.6	75.07	84.43	85.72	82.38	85.69	87.75	71.17	77.54	84.15	78.25	75.29	73.93	84.74	67.07	76.45	81.41	80.04	84.4
	30m	65.74	73.45	74.08	5.54	11.97	24.52	5	7.9	9	76.38	84.66	72.52	15.93	16.2	58.13	13.38	17.88	86.29	27.68	28.1	29.13	12.04	14.35	3.14	51.26	40.46	35.77	12.09	10.95	17.85
	2h	88.3	82.38	76.35	52.75	77.61	62.68	33.77	18.39	53.37	87.28	72.58	84.28	76.55	69.58	81.64	52.26	39.8	86.86	71.89	39.68	24.18	64.07	78.66	22.33	64.32	89.69	52.85	60.84	56.37	61.09
	8h	88.66	80.35	76.23		68.69	47.49			14.21	82.29	84	82.98	77.57	60.99	67.84	52.67	47.51	76.79	72.44	43.81	23.67	76.07	86.4	42.53	81.17	78.48	60.96	63.57	71.99	83.98

## Sheet: Ext. Data Fig. 4b
		EF (%) at 30 min
		NaCl	EPI	CSA100	CSA100+	CSA30+	CSA10+
		65.74	5.54	76.38	15.93	27.68	51.26
		73.45	11.97	84.66	16.2	28.1	40.46
		74.08	24.52	72.52	58.13	29.13	35.77
			5		13.38	12.04	12.09
			7.9		17.88	14.35	10.95
			9		86.29	3.14	17.85

## Sheet: Ext. Data Fig. 4c
		Hs-TnT (pg/ml)
		NaCl	EPI	CSA100	CSA100+	CSA30+	CSA10+
		160	4640	240	3680	1400	1840
		240	8760	200	2880	1640	1680
		200	20640	430	1200	4080	1880
					2160	4000	5200
					2840	2480	3880
					560

## Sheet: Ext. Data Fig. 4d
		LV rcan1-4/hprt mRNA
		NaCl	EPI	CSA100	CSA100+	CSA30+	CSA10+
		1.04954	3.53933	0.223698	1.82329	2.51277	3.41675
		1.22727	4.12155	0.13667	1.16445	3.7998	3.50868
		0.723187	2.80388	0.334014	2.84985	4.02962	3.12564
					3.7998	1.39428	2.34423
					0.510215	1.47702	1.74668
						1.93054

## Sheet: Ext. Data Fig. 4f
		LV nr4a1/gapdh mRNA
		NaCl	EPI	CSA100	CSA100+	CSA30+	CSA10+
		0.435897	4.61538	1.53846	4.10256	1.53846	1.02564
		0.512821	0.412821	1.02564	1.53846	2.05128	4.10256
		2.05128	8.71795	2.05128	1.02564	1.53846	0.512821
					2.5641	1.53846	5.64103
					2.05128	6.66667	5.64102
						5.64103	5.64102

## Sheet: Ext. Data Fig. 4h
			EF (%)
			EPI															CSA10+EPI															EPI+CSA10
		Inj.	77.42	78.37	70.88	79.67	83.77	80.23	80.37	77.85	87.25	81.83	82.77	79.88	79.73	86.64	84.9	77.12	86.03	84.16	84.32	83.66	78.35	78.31	87.82	80.92	77.99	87.39	74.15	89.03	76.2	81.03	80.76	79.23	84.11	79.54	81.72	82.48	84.9	84.2	86.53	64.08	73.15	89.49	87.3	80.87	85.47
		30m	29.41	13.42	13.32	36.87	17.51	41.16	10.65	27.34	5.71	5.94	33.43	16.84	22.09	22.58	12.85	21.57	21.43	38.22	27	16.73	13.34	36.38	12.008	16.99	2.3	25.66	15.17	15.84	11.16	12.65	15.52	3.63	36.28	15.06	17.67	11.03	10.51	22.07	12.62	29.65	13.81	7.61	21.18	11.83	22.09
		2h	17.35	22.93	23.86	38.26	28.15	38.39	17.18	20.68	32.05	24.19	29.39	12.31	40.48	29.42	41.43	42.22	43	40.03	41.17	53.15	41.44	21.78	28.05	30.38	29.8	55.36	44.86	22.59	27.26	21.38	36.88	45.98	45.69	44.12	20.48	38.91	57.41	36.26	19.87	33.05	27.45	57.31	22.71	24.22	40.93
		8h	23.95	28.88	23.04	33.72	31.05	32.83	20.64	29.83	31.25	37.2	28.36	21.71	32.86	62.34	22.72	46.62	53.32	37.48	32.17	60.47	34.96	19.37	37.59	42.59	11.39	60.62	51.05	12.09	37.11	33.61	28.55	55.59	17.24	37.79	29.28	62.14	60.62	29.29	19.46	38.35	27.95	64	21.77	19.46	44.2
		24h	53.52	45.15	43.95	61.47	53.49	65.01	41.19	47.6	40.53	64.22	47.84	39.93	53.99	68.16	77.15	78.21	71.21	60.82	46.75			32.1	53.59	64.42	43.74	85.96	78.56	31.47	69.38	42.71	61.71	74.55	72.02	78.06	58.24	80.65		34.71	38.11	57.56	62.2		64.51	44.04	49.28
		3d	78.05	71.97	67.93	75.8	84.64	74.77										81.55	80.51	82.77	76.04												79.35	84.3	79.28	78.91	77.32

## Sheet: Ext. Data Fig. 4i
		Hs-TnT (pg/ml)
		EPI	+prophylaxis	+therapy
		3240	1520	2720
		8880	840	760
		6720	1800	2560
		6080	5880	1360
		6960	2240	1760
		2800	6480	1400
		4880	2880	3400
		3200	1280	3400
		10680	3400	3040
		4440	1320	3360
		5880	2040	2040
		5520	2400	3680
		2560	5200	4920
		1800
		2800

## Sheet: Ext. Data Fig. 4j
			Survival
		h	EPI	CSA10+EPI	EPI+CSA
		0	15	15	15
		2
		24		15	15
		72
		96	15	14
		120
		168	12	13	13

## Sheet: Ext. Data Fig. 4k
			EF (%)
			8w/NaCl				8w/EPI								12w/NaCl					12w/EPI
		Inj.	72.2421	75.1146	70.1826	70.0562	69.2866	84.4182	74.1434	77.0709	71.9371	65.1573	69.54	71.4843	70.3248	75.6201	66.2312	72.7478	74.894	71.4818	71.6027	72.1854	73.5794	71.5154	83.0602	70.1082	71.2832
		30m	70.8059	73.762	70.0348	71.8597	19.7438	21.6	23.0087	39.9505	23.7655	30.1614	27.8921	29.0177	75.5322	66.943	71.5854	77.0806	67.0851	14.6832	22.6131	8.40611	19.6695	15.1554	13.595	18.8044	12.8937
		2h	72.4555	79.0477	72.8117	72.033	19.5252	25.8799	39.1696	65.3182	35.5177	30.4057	34.2651	39.1135	70.3248	71.9714	69.406	68.4638	70.2451	16.7765	31.994	13.0355	10.518	15.5763	29.2007	22.4477	17.1125
		24h	67.5773	73.1148	71.3522	70.5811	53.6906	60.039	53.7593	64.7927	29.9402	61.0815	33.7219	38.8549	65.8553	80.6621	79.3899	70.4167	74.1238	29.4431	34.3963	34.8429	16.1926	32.3734	43.6638	45.0674	22.1285
		3d	72.5397	70.6165	72.2231	70.6801	68.5477	66.0786	64.3348	68.3808	57.1879	59.7223	61.1324	62.9749	65.7152	66.7923	67.0452	67.4592	67.5841	61.0657	65.3353	63.25	47.9357

## Sheet: Ext. Data Fig. 4l
			Radial strain (%)
			NaCl					Epi
		base	33.0019	36.3402	32.2007	41.6887	42.5952	23.0957	27.5891	20.2841	28.4511	19.9629	24.8787	22.1137	22.1539
		mid	37.7437	42.7448	44.0065	45.1498	34.1968	26.341	16.5768	23.1821	15.7523	20.0145	25.0449	20.3573	23.3761
		apex	31.7076	32.8214	31.9897	40.2075	40.7482	19.3146	13.075	15.7423	13.5602	20.4699	16.1896	14.9442	15.7452

[truncated: 3 more sheets: Ext. Data Fig. 4m, Ext. Data Fig. 4n, Ext. Data Fig. 4p]
